# Supplementary material for: Growth Hormone (GH) Crosses the Blood–Brain Barrier (BBB) and Induces Neuroprotective Effects in the Embryonic Chicken Cerebellum after a Hypoxic Injury
Source: Int J Mol Sci. 2022 Sep 30;23(19):11546. doi: 10.3390/ijms231911546 (PMC9570246; doi:10.3390/ijms231911546)
Supplement: Supplementary file 1 [file ijms-23-11546-s001.zip]

Archive with 1 entries (1 files):
- ijms-1911009-supplementary.pdf
